# Supplementary material for: Altered resting-state functional connectivity in emotion-processing brain regions in adults who were born very preterm
Source: Psychol Med. 2016 Aug 15;46(14):3025–39. doi: 10.1017/S0033291716001604 (PMC5080670; doi:10.1017/S0033291716001604)
Supplement: Supplementary file 1 [file S0033291716001604sup001.zip]

Archive with 2 entries (2 files):
- FigureS1.docx
- TableS1.docx
